# Supplementary material for: Cycloalkyl Groups as Building Blocks of Artificial Carbohydrate Receptors: Studies with Macrocycles Bearing Flexible Side-Arms
Source: Molecules. 2022 Nov 7;27(21):7630. doi: 10.3390/molecules27217630 (PMC9654292; doi:10.3390/molecules27217630)
Supplement: Supplementary file 1 [file molecules-27-07630-s001.zip]

Archive with 1 entries (1 files):
- molecules-1957510-supplementary.pdf
